# Supplementary material for: Circ003429 Regulates Unsaturated Fatty Acid Synthesis in the Dairy Goat Mammary Gland by Interacting with miR-199a-3p, Targeting the YAP1 Gene
Source: Int J Mol Sci. 2022 Apr 6;23(7):4068. doi: 10.3390/ijms23074068 (PMC8999533; doi:10.3390/ijms23074068)
Supplement: Supplementary file 1 [file ijms-23-04068-s001.zip]

Archive with 1 entries (1 files):
- ijms-1617731-supplementary.xlsx
