# Supplementary material for: Circ003429 Regulates Unsaturated Fatty Acid Synthesis in the Dairy Goat Mammary Gland by Interacting with miR-199a-3p, Targeting the YAP1 Gene
Source: Int J Mol Sci. 2022 Apr 6;23(7):4068. doi: 10.3390/ijms23074068 (PMC8999533; doi:10.3390/ijms23074068)
Supplement: Supplementary file 1 [file ijms-23-04068-s001.zip › ijms-1617731-supplementary.xlsx]

## Sheet: Table S1
Gene_ID	EL_TPM	DL_TPM	log2(Fold_change)	p-value	q-value(Benjamini et al. 1995)	sig
chxcirc_003322	44747.5	8668.9	2.36788	0	0	up
chxcirc_000943	1653.24	7883.48	-2.25354	0	0	down
chxcirc_003592	185.151	3843.94	-4.37581	0	0	down
chxcirc_003864	4327.12	179.888	4.58823	0	0	up
chxcirc_000029	3448.08	215.959	3.99696	0	0	up
chxcirc_006605	7163.8	1823.05	1.97437	0	0	up
chxcirc_005563	493.736	3443.97	-2.80226	0	0	down
chxcirc_002572	1049.19	4546.74	-2.11556	0	0	down
chxcirc_005310	5699.55	1193.95	2.2551	0	0	up
chxcirc_004822	5095.22	995.709	2.35535	0	0	up
chxcirc_000408	3448.08	377.929	3.18961	0	0	up
chxcirc_002620	3134.54	324.491	3.27201	0	0	up
chxcirc_001225	740.604	3503.67	-2.24209	0	0	down
chxcirc_007115	3167.62	377.929	3.06721	0	0	up
chxcirc_006185	2199.9	81.1227	4.76119	0	0	up
chxcirc_004883	630.486	3133.98	-2.31346	0	0	down
chxcirc_007666	2017.34	5464.41	-1.43761	0	0	down
chxcirc_006369	2382.17	161.97	3.87848	0	0	up
chxcirc_003006	3253.61	485.909	2.74328	0	0	up
chxcirc_003062	7536.17	2591.51	1.54004	0	0	up
chxcirc_006804	2797.46	324.491	3.10787	0	0	up
chxcirc_005104	687.732	3097.81	-2.17133	0	0	down
chxcirc_001948	2225.04	149.907	3.89169	0	0	up
chxcirc_002401	2747.9	377.929	2.86214	0	0	up
chxcirc_003514	2802.89	418.49	2.74365	0	0	up
chxcirc_005654	1693.33	53.9898	4.97103	0	0	up
chxcirc_005998	2387.07	283.93	3.07163	0	0	up
chxcirc_004751	1514.66	4164.42	-1.45912	0	0	down
chxcirc_003075	3166.7	608.421	2.37984	0	0	up
chxcirc_006378	2425.42	329.796	2.87859	0	0	up
chxcirc_003404	678.887	2732.93	-2.00921	0	0	down
chxcirc_003429	123.434	1565.71	-3.665	0	0	down
chxcirc_007913	370.302	2105.6	-2.50746	0	0	down
chxcirc_007573	1763.27	121.684	3.85704	0	0	up
chxcirc_005409	1561.39	59.9628	4.70261	0	0	up
chxcirc_003935	4534.62	0	14.7317	0	0	up
chxcirc_006851	3099.46	689.572	2.16824	0	0	up
chxcirc_004008	185.151	1553.66	-3.06889	0	0	down
chxcirc_002240	467.3	2141.76	-2.19638	0	0	down
chxcirc_007738	308.585	1817.68	-2.55836	0	0	down
chxcirc_002746	2767.71	567.859	2.28509	0	0	up
chxcirc_004984	242.495	1639.3	-2.75705	0	0	down
chxcirc_006856	3495.77	938.216	1.89762	0	0	up
chxcirc_000416	123.434	1331.48	-3.43122	0	0	down
chxcirc_005120	927.487	2814.2	-1.60133	0	0	down
chxcirc_004776	2058.92	365.052	2.49571	0	0	up
chxcirc_004919	61.717	1012.93	-4.03672	0	0	down
chxcirc_000067	370.302	1687.94	-2.18849	0	0	down
chxcirc_001085	185.151	1307.35	-2.81987	0	0	down
chxcirc_006508	1618.06	215.959	2.90543	0	0	up
chxcirc_005844	185.151	1303.27	-2.81536	0	0	down
chxcirc_006845	123.434	1133.67	-3.19919	0	0	down
chxcirc_000266	370.302	1631.29	-2.13924	0	0	down
chxcirc_001262	61.717	931.808	-3.91629	0	0	down
chxcirc_003803	1708.18	293.841	2.53935	0	0	up
chxcirc_003891	85.0774	971.817	-3.51384	0	0	down
chxcirc_003844	925.754	2472.04	-1.417	0	0	down
chxcirc_001046	123.434	1049.32	-3.08764	0	0	down
chxcirc_006366	7358.08	3589.73	1.03545	0	0	up
chxcirc_008058	1469.34	215.959	2.76634	0	0	up
chxcirc_007622	1059.29	2641.78	-1.31842	0	0	down
chxcirc_005331	2418.46	0	13.8248	0	0	up
chxcirc_004178	1446.32	215.959	2.74355	0	0	up
chxcirc_005341	339.493	1457.78	-2.10232	0	0	down
chxcirc_006665	2343.14	0	13.7792	0	0	up
chxcirc_004817	2212.01	0	13.6961	0	0	up
chxcirc_007365	3387.81	1216.29	1.47787	0	0	up
chxcirc_004709	432.019	1563.61	-1.85572	0	0	down
chxcirc_003130	185.151	1097.6	-2.56758	0	0	down
chxcirc_006978	2035.75	0	13.5763	0	0	up
chxcirc_001009	2753.34	891.798	1.62639	0	0	up
chxcirc_007415	246.868	1183.37	-2.26109	0	0	down
chxcirc_007711	0	1787.06	-13.3883	0	0	down
chxcirc_006976	1824.98	443.748	2.04007	0	0	up
chxcirc_003572	1884.97	485.909	1.95578	0	0	up
chxcirc_006754	1234.34	2660.79	-1.10812	0	0	down
chxcirc_002671	0	1579.61	-13.2103	0	0	down
chxcirc_006255	370.302	1334.18	-1.84918	0	0	down
chxcirc_000827	2063.63	599.628	1.78304	0	0	up
chxcirc_001656	1662.18	0	13.2838	0	0	up
chxcirc_002421	1644.73	0	13.2686	0	0	up
chxcirc_000616	370.302	1319.3	-1.833	0	0	down
chxcirc_001405	595.542	1678.35	-1.49477	0	0	down
chxcirc_002821	740.604	40.5614	4.19052	0	0	up
chxcirc_007710	0	1457.73	-13.0945	0	0	down
chxcirc_004228	61.717	675.563	-3.45235	0	0	down
chxcirc_001695	61.717	675.287	-3.45176	0	0	down
chxcirc_006574	1062.51	161.97	2.71368	0	0	up
chxcirc_002486	1276.16	2605.54	-1.02977	0	0	down
chxcirc_002657	864.038	89.9442	3.26399	0	0	up
chxcirc_002154	630.486	1677.17	-1.41149	0	0	down
chxcirc_000324	935.852	121.684	2.94314	0	0	up
chxcirc_002741	1824.98	526.47	1.79346	0	0	up
chxcirc_005608	123.434	791.696	-2.68121	0	0	down
chxcirc_006241	185.151	917.056	-2.30831	0	0	down
chxcirc_004219	370.302	1241.53	-1.74535	0	0	down
chxcirc_005451	2244.51	761.714	1.55908	0	0	up
chxcirc_006697	1212.47	243.092	2.31838	0	0	up
chxcirc_004053	308.585	1121.46	-1.86164	0	0	down
chxcirc_000612	1359.51	323.939	2.06929	0	0	up
chxcirc_006051	555.453	1494.39	-1.42782	0	0	down
chxcirc_006530	0	1151.59	-12.7544	0	0	down
chxcirc_003372	0	1133.44	-12.7315	0	0	down
chxcirc_002272	0	1123.8	-12.7191	0	0	down
chxcirc_004901	917.008	1987.51	-1.11595	0	0	down
chxcirc_004862	0	1094.05	-12.6804	0	0	down
chxcirc_001738	1089.28	2197.41	-1.01243	0	0	down
chxcirc_005098	0	1053.22	-12.6255	0	0	down
chxcirc_006668	0	1026.63	-12.5887	0	0	down
chxcirc_007616	370.302	1145.62	-1.62935	0	0	down
chxcirc_003213	1701.55	539.898	1.65609	0	0	up
chxcirc_000581	617.17	1511.38	-1.29213	0	0	down
chxcirc_006096	0	989.503	-12.5355	0	0	down
chxcirc_002291	2637.4	1085.65	1.28055	0	0	up
chxcirc_001044	1062.51	0	12.6382	0	0	up
chxcirc_003973	1050.92	0	12.6224	0	0	up
chxcirc_001415	185.151	804.194	-2.11884	0	0	down
chxcirc_002510	387.992	1148.32	-1.56543	0	0	down
chxcirc_002172	1250.69	323.939	1.94893	0	0	up
chxcirc_000255	61.717	539.665	-3.12833	0	0	down
chxcirc_004619	997.569	0	12.5472	0	0	up
chxcirc_001159	974.208	0	12.513	1.92e-306	5.24e-306	up
chxcirc_008094	772.328	1673.69	-1.11574	6.81e-301	1.84e-300	down
chxcirc_005817	0	864.389	-12.3405	2.95e-297	7.93e-297	down
chxcirc_001238	802.321	1702.47	-1.08538	5.22e-295	1.39e-294	down
chxcirc_000771	185.151	761.831	-2.04077	3.49e-292	9.24e-292	down
chxcirc_002029	1022.85	243.368	2.07138	1.91e-283	5.03e-283	up
chxcirc_003480	873.798	0	12.3561	4.74e-283	1.24e-282	up
chxcirc_004154	872.882	0	12.3546	7.81e-283	2.02e-282	up
chxcirc_000657	0	795.489	-12.2207	7.41e-280	1.91e-279	down
chxcirc_000589	0	783.819	-12.1993	7.27e-277	1.83e-276	down
chxcirc_004674	950.848	215.959	2.13845	5.1e-276	1.28e-275	up
chxcirc_003892	1769.9	647.878	1.44987	4.65e-275	1.16e-274	up
chxcirc_005181	3200.49	1535.49	1.05959	1.91e-274	4.72e-274	up
chxcirc_004504	1871.7	714.249	1.38985	9.72e-270	2.38e-269	up
chxcirc_001217	1391.23	446.175	1.64068	1.71e-267	4.15e-267	up
chxcirc_007651	370.302	1023.39	-1.46659	2.31e-263	5.58e-263	down
chxcirc_000584	317.43	935.906	-1.55993	2.08e-260	4.98e-260	down
chxcirc_003191	804.053	162.245	2.30911	5.04e-260	1.19e-259	up
chxcirc_002210	0	715.572	-12.0679	4.35e-259	1.02e-258	down
chxcirc_007050	1031.7	269.833	1.93488	2.57e-258	6.02e-258	up
chxcirc_003154	1523.03	539.898	1.49618	2.72e-250	6.31e-250	up
chxcirc_001795	1516.59	539.898	1.49007	1.78e-247	4.11e-247	up
chxcirc_007251	1421.22	486.736	1.54592	3.41e-247	7.82e-247	up
chxcirc_000810	0	648.982	-11.927	3.07e-241	6.99e-241	down
chxcirc_003119	0	634.726	-11.895	2.39e-237	5.41e-237	down
chxcirc_000649	687.251	0	12.0097	2.7e-237	6.08e-237	up
chxcirc_005160	185.151	675.287	-1.8668	4.87e-234	1.08e-233	down
chxcirc_005135	193.996	686.026	-1.82224	4.45e-231	9.82e-231	down
chxcirc_006893	1683.19	659.591	1.35155	8.49e-231	1.86e-230	up
chxcirc_006619	0	608.421	-11.8339	4.25e-230	9.26e-230	down
chxcirc_001020	412.65	1025.81	-1.31377	2.81e-229	6.09e-229	down
chxcirc_000553	293.589	844.755	-1.52474	1.26e-228	2.71e-228	down
chxcirc_000110	718.976	149.907	2.26188	2.95e-226	6.32e-226	up
chxcirc_001900	640.53	0	11.9081	2.8e-225	5.97e-225	up
chxcirc_006738	1267.8	431.919	1.55349	1.53e-222	3.24e-222	up
chxcirc_001764	246.868	756.962	-1.61648	1.76e-220	3.71e-220	down
chxcirc_005086	621.642	0	11.8649	2.39e-220	5e-220	up
chxcirc_006941	865.77	231.03	1.90591	3.78e-212	7.82e-212	up
chxcirc_007785	0	527.298	-11.6274	4.03e-207	8.24e-207	down
chxcirc_005048	617.17	1264.49	-1.03482	5.2e-206	1.06e-205	down
chxcirc_006901	648.078	1305.03	-1.00984	9.95e-206	2.01e-205	down
chxcirc_001903	1450.5	567.859	1.35294	1.7e-199	3.42e-199	up
chxcirc_005781	270.228	755.858	-1.48394	6.45e-198	1.28e-197	down
chxcirc_002086	2100.11	974.985	1.10701	5.51e-197	1.09e-196	up
chxcirc_007770	0	485.909	-11.5095	5.37e-195	1.06e-194	down
chxcirc_006522	85.0774	431.919	-2.34391	2.41e-193	4.7e-193	down
chxcirc_000481	1276.16	479.703	1.4116	1.26e-189	2.44e-189	up
chxcirc_007071	0	465.577	-11.4478	6.26e-189	1.21e-188	down
chxcirc_007997	555.453	107.98	2.3629	7.01e-186	1.34e-185	up
chxcirc_006812	493.736	0	11.5326	1.07e-185	2.03e-185	up
chxcirc_003748	989.204	323.939	1.61055	6.19e-185	1.17e-184	up
chxcirc_001478	0	445.507	-11.3843	7.28e-183	1.37e-182	down
chxcirc_003809	0	445.507	-11.3843	7.28e-183	1.37e-182	down
chxcirc_002085	185.151	594.716	-1.6835	1.85e-182	3.45e-182	down
chxcirc_003801	510.465	1068.02	-1.06506	4.32e-181	8.01e-181	down
chxcirc_001348	0	431.919	-11.3396	1.03e-178	1.9e-178	down
chxcirc_006298	1613.68	701.868	1.20109	1.04e-177	1.9e-177	up
chxcirc_006036	0	405.338	-11.2479	1.77e-170	3.23e-170	down
chxcirc_006780	1146.29	431.919	1.40813	9.09e-170	1.64e-169	up
chxcirc_006971	425.387	0	11.3176	4.03e-166	7.25e-166	up
chxcirc_006357	772.328	229.664	1.74969	9.21e-166	1.65e-165	up
chxcirc_001210	123.434	455.811	-1.8847	2.21e-160	3.89e-160	down
chxcirc_003758	280.371	701.868	-1.32386	5.01e-159	8.67e-159	down
chxcirc_005218	242.495	641.948	-1.4045	4.63e-157	7.94e-157	down
chxcirc_006569	185.151	550.638	-1.5724	1.59e-155	2.71e-155	down
chxcirc_006309	757.332	239.851	1.65879	4e-149	6.79e-149	up
chxcirc_008023	1172.62	486.736	1.26853	1.28e-143	2.15e-143	up
chxcirc_006594	1335.91	593.888	1.16956	4.17e-140	6.98e-140	up
chxcirc_003914	270.228	647.878	-1.26154	4.61e-138	7.65e-138	down
chxcirc_003612	308.585	701.911	-1.18562	8.48e-138	1.4e-137	down
chxcirc_003285	581.987	161.97	1.84527	2.64e-136	4.32e-136	up
chxcirc_000999	185.151	513.593	-1.47193	1e-133	1.63e-133	down
chxcirc_002954	865.77	323.939	1.41826	2.58e-130	4.19e-130	up
chxcirc_001744	340.31	713.973	-1.06902	2.87e-122	4.58e-122	down
chxcirc_004325	1020.93	432.078	1.24052	3.58e-120	5.7e-120	up
chxcirc_004306	1115.48	507.228	1.13695	4.64e-111	7.33e-111	up
chxcirc_001702	1165.99	539.898	1.1108	7.3e-111	1.15e-110	up
chxcirc_002183	246.868	0	10.5326	5e-110	7.83e-110	up
chxcirc_005468	610.538	209.87	1.54059	1.27e-106	1.97e-106	up
chxcirc_004353	0	215.959	-10.3396	3.39e-106	5.24e-106	down
chxcirc_000782	1189.35	567.859	1.06657	2.46e-104	3.78e-104	up
chxcirc_004085	0	202.807	-10.2489	3.08e-101	4.72e-101	down
chxcirc_000041	378.666	107.98	1.81017	9.79e-87	1.46e-86	up
chxcirc_001485	61.717	215.959	-1.80702	2.44e-73	3.46e-73	down
chxcirc_003493	61.717	215.959	-1.80702	2.44e-73	3.46e-73	down
chxcirc_006453	449.709	161.97	1.47327	3.03e-73	4.27e-73	up
chxcirc_003594	208.511	432.078	-1.05117	4.32e-73	6.06e-73	down
chxcirc_006137	540.457	215.959	1.32342	1.5e-72	2.09e-72	up
chxcirc_005878	185.151	377.929	-1.02941	2e-62	2.76e-62	down
chxcirc_006936	185.151	40.5614	2.19052	3.91e-57	5.33e-57	up
chxcirc_000619	493.736	215.959	1.19298	6.41e-55	8.64e-55	up
chxcirc_007961	123.434	269.949	-1.12895	8.1e-51	1.08e-50	down
chxcirc_002750	432.019	209.87	1.0416	2.92e-37	3.73e-37	up
chxcirc_005184	432.019	215.959	1.00033	2.06e-34	2.62e-34	up

## Sheet: Table S2
Name	Sequence
>circRNA_003429|chromosome 27	GACAATTCCAAAAGACAAACATTGCTTATAAAAAATGTCAAGTGTATTCCAAAAACTAAATGATACATATAGCCAAATACCAAAAGGACATAAACATTTATATGACAGTAACAATCACCACCACAACAAAAACAAACTTTCCCCCATAATCTCAGGATGTTACCTGGATCTGTGAGAACTCCTTGACATATGATACCAAAATTCATGTTTTTCCATCAAAGTGAATACTCTTTTTCTTTCTGAAAGATGTTATACTGTTCTTCCTAGATACTCTGATTCTTATCAAAGTTGTCACCATATTTAATGGCATAACCTTATATCTTATTTTTCAATTGAAGTGTAATTTATAGTATTGTATACAGCAATAGTACATAGGTCTATAGCATAGTGGTTGAGTAT…
miR-199a-3p>bta-miR-199a-3p MIMAT0003746	ACAGUAGUCUGCACAUUGGUUA
YAP1-siRNA	(5'-3')GGCACACAGUGGAUAUUAUTT (3'-5')AUAAUAUCCACUGUGUGCCTT

## Sheet: Table S3
Primers name	Primer sequence 5’-3’
Psi-CHECK-Circ003429-w	CCGCTCGAGGAGCTCAGCTTTCTTTATAGTCCAACTCTCACATCCATACATGACTACTGGGAAAACCATAGCTTTGAGTAGATGGACCTTTGTCATCTAAGTAGTGCGCCGGCGTAAGAATA
Psi-CHECK-Circ003429-Mut	CCGCTCGAGGAGCTCAGCTTTCTTTATAGTCCAACTCTCACATCCAGAAAACCATAGCTTTGAGTAGATGGACCTTTGTCATCTAAGTAGTGCGCCGGCGTAAGAATA
YAP1 -up	ccgctcgagTCCAGCAGGATTCTTTCATCC
YAP1 -Down	AGACTTGGAAGTCAAATGCTcgccggcgtataaa
YAP1-overlap	GCTATTATATTTTTTTTTTGTT

## Sheet: Table S4
Gene	Primer sequence (5´ to 3´)	Size(bp)
XDH	GATCATCCACTTTTCTGCCAATG	100
	CCTCGTCTTGGTGCTTCCAA
ADFP	TACGATGATACAGATGAATCCCAC	202
NM_001083669.1	CAGCATTGCGAAGCACAGAGT
TIP47	GGTGGAGGGTCAGGAGAAA	123
	TCACGGAACATGGCGAGT
BTN1A1	TCACGAGGGAGAGGAGTTTC	165
	GGAAGAAGGATGCTGGTATG
DGAT1	CCACTGGGACCTGAGGTGTC	111
	GCATCACCACACACCAATTCA
DGAT2	CATGTACACATTCTGCACCGATT	100
	TGACCTCCTGCCACCTTTCT
GPAM	GCAGGTTTATCCAGTATGGCATT	63
	GGACTGATATCTTCCTGATCATCTTG
CD36	GTACAGATGCAGCCTCATTTCC	81
	TGGACCTGCAAATATCAGAGGA
ACSL1	TGACTGTTGCTGGAGACTGG	220
	CAGCCGTCTTTATCCAGAGC
HSL	GGGAGCACTACAAACGCAACG	118
	TGAATGATCCGCTCAAACTCG
ATGL	GGAGCTTATCCAGGCCAATG	180
	TGCGGGCAGATGTCACTCT
UXT	CAGCTGGCCAAATACCTTCAA	125
	GTGTCTGGGACCACTGTGTCAA

## Sheet: Table S5
Primers name	Primer sequence 5’-3’
pcDNA-circ003429-F	CCCAAGCTTGTAACAATCACCACCAC
pcDNA-circ003429-R	GGGGTACCATTCCATCACCTCCACTAGC
